# Supplementary material for: The Relationships Between Short Video Usage and Subjective Well-Being: Mediation Models and Network Analysis
Source: Behav Sci (Basel). 2024 Nov 12;14(11):1082. doi: 10.3390/bs14111082 (PMC11590871; doi:10.3390/bs14111082)
Supplement: Supplementary file 1 [file behavsci-14-01082-s001.zip]

Archive with 1 entries (1 files):
- behavsci-3287535-supplementary.pdf
